# Supplementary material for: Mucosal ribosomal stress-induced PRDM1 promotes chemoresistance via stemness regulation
Source: Commun Biol. 2021 May 10;4:543. doi: 10.1038/s42003-021-02078-1 (PMC8110964; doi:10.1038/s42003-021-02078-1)
Supplement: Supplementary file 4 — Supplementary Data 1 [file 42003_2021_2078_MOESM4_ESM.xlsx]

## Sheet: fig 1c-left
Control	shPRDM1
90	60
100	60
100	60
110	60
120	60
120	60
130	60
130	60
130	60
140	60
90	70
90	70
90	70
100	70
100	70
100	70
100	70
100	70
110	70
110	70
110	70
110	70
110	70
120	70
120	70
120	70
120	70
120	70
120	70
120	70
120	70
120	70
120	70
120	70
120	70
120	70
130	70
130	70
130	70
130	70
140	70
140	70
140	70
140	70
140	70
140	70
140	70
140	70
160	70
170	70
90	70
90	70
100	80
100	80
100	80
100	80
100	80
100	80
100	80
100	80
100	80
110	80
110	80
110	80
110	80
110	80
110	80
110	80
110	80
110	80
110	80
110	80
110	80
120	80
120	80
120	80
120	80
120	80
120	80
120	80
120	80
120	80
130	80
130	80
130	80
140	80
140	80
140	80
140	80
140	80
150	80
170	80
170	80
100	80
100	80
100	80
100	90
100	90
100	90
110	90
110	90
110	90
110	90
110	90
110	90
110	90
110	90
110	90
110	90
110	90
110	90
110	90
110	90
110	90
120	90
120	90
120	90
120	90
120	90
120	90
120	90
130	90
130	90
130	90
130	90
130	90
130	90
140	90
140	90
140	90
140	90
140	90
140	90
100	90
110	90
110	90
110	90
120	100
120	100
140	100
100	100
100	100
120	100
140	100
110	110
120	110
130	110

## Sheet: fig 1c-right
Control	PRDM1
120	140
140	130
130	120
110	140
140	150
130	180
140	140
120	160
140	120
120	140
130	180
110	120
110	160
110	100
110	150
110	210
110	130
130	150
110	140
120	150
110	160
110	140
120	140
100	140
120	120
110	170
100	150
100	130
130	130
120	100
120	130
140	140
120	150
140	110
140	130
100	130
140	130
110	160
100	150
120	140
130	100
110	140
140	130
140	150
120	140
140	140
140	140
140	90
170	100
130	120
100	110
130	130
100	130
100	140
110	150
110	160
90	130
110	150
120	140
170	160
130	170
140	140
120	170
100	170
120	140
130	140
110	160
120	160
120	170
120	160
120	140
120	180
130	180
120	130
110	160
100	150
140	170
110	160
110	160
140	150
110	130
120	130
110	130
110	180
100	140
110	150
100	140
90	130
110	140
120	140
130	150
120	120
120	170
110	150
110	130
120	130
120	150
130	150
110	110
110	150
100	150
110	100
140	150
100	130
100	150
110	180
120	140
120	160
100	170
130	190
100	160
90	140
110	150
110	160
100	160
100	160
120	160
130	160
100	140
110	150
120	180
140	150
120	180
140	130
170	160
140	140
160	120
130	170
130	160
120	180
140	140
100	160
100	170
100	140
110	130
150	160
110	150
90	110
120	130
140	140
110	150
120	140
100	120
90	120
120	160
90	150
100	120

## Sheet: fig 1d
day	Control					shPRDM1
0	0	0	0			0	0	0
15	1.11123	1.03592	0.852854			0.211222	0	0.0474086
20	1.67544	1.69417	1.96561			0.291301	0.178519	0.39827
30	6.5584	4.55662	6.67063			1.28006	1.07715	2.73082

## Sheet: fig 1e
day	Control	Control	Control			PRDM1	PRDM1	PRDM1
0	0	0	0			0	0	0
15	0.663733	0.661246	0.907911			2.37978	2.56405	2.16321
20	1.46879	1.29417	1.85048			2.90089	2.89795	3.69878
25	1.5431	1.79812	2.80921			3.49084	4.492	4.83873
30	1.54928	2.6836	3.73257			10.1868	5.22377	8.66887

## Sheet: fig 2a
		pERk1/2	Gdf15	p53
	Control	16.56	36.43	2.76
	Control	41.33	31.58	9.31
	Control	40.73	47.01	13.57
	Control	46.66	21.51	10.76
	Control		16.32	3.41
	Control		31.55	5.76
	Control			2.82
	Control			2.11
	Control
	Control
	shPRDM1	5.23	47.5	24.66
	shPRDM1	2	68.22	11.9
	shPRDM1	3.53	85.21	14.6
	shPRDM1	4.33	64.88	21.68
	shPRDM1		95.54	14.08
	shPRDM1			9.7
	shPRDM1			14.01
	shPRDM1			9.7
	shPRDM1			8.86
	shPRDM1

## Sheet: fig 2b
	pERk1/2	Gdf15	p53
Control	16.56	36.43	2.76
Control	41.33	31.58	9.31
Control	40.73	47.01	13.57
Control	46.66	21.51	10.76
Control		16.32	3.41
Control		31.55	5.76
Control			2.82
Control			2.11
Control
Control
shPRDM1	5.23	47.5	24.66
shPRDM1	2	68.22	11.9
shPRDM1	3.53	85.21	14.6
shPRDM1	4.33		21.68
shPRDM1		64.88	14.08
shPRDM1		95.54	9.7
shPRDM1			14.01
shPRDM1			9.7
shPRDM1			8.86
shPRDM1

## Sheet: fig 2c
	Control	Control	Control	shPRDM1	shPRDM1	shPRDM1
vehicle	4.1254	4.2632	4.2752	5.6451	5.6215	5.6023
5-FU	3.0212	3.1123	3.4568	4.5879	4.6123	4.7891
vehicle	20.3754	20.3711	21.1222	33.1256	33.2458	33.1178
5-FU	30.1526	31.5484	30.2124	45.5265	44.5893	44.6651

## Sheet: fig 2d
	Control	Control	Control	PRDM1 o/e	PRDM1 o/e	PRDM1 o/e
vehicle	5.4712	5.5242	5.5783	3.6367	3.7819	3.4383
5-FU	4.2605	3.9154	4.0663	2.3455	2.2848	2.3722
vehicle	22.3724	22.6457	20.9126	12.884	13.5762	11.7877
5-FU	34.6879	35.5896	33.6711	12.1903	14.139	12.5864

## Sheet: fig 3a
non-Tumor	Tumor lesion
13.23	14.65
26.8967	37.4267
23.4833	42.8067
17.38	11.2633
18.74	0.566667
15.0567	70.2567
16.7767	34.75
5.89667	0.743333
10	21.9367
9.14	40.3333
13.4267	67.7033
10.64	53.7767
11.3267	1.02667
11.01	2.48
15.4467	13.78
6.84333	44.3333
9.19333	3.32333
13.95	3.39667
17.18	90.8867
13.4633	1.02667
34.9333	67.7333
18.5933	48.3067
3.04333	0.14
4.71667	1.52667
10.5567	27.84
5.60667	0.156667
24.43	6.58667
10.8433	0.646667
4.34333	1.57667
2.47667	5.04333

## Sheet: fig 3b
ECM_receptor_interaction	Cell_adhesion_molecules_CAMs_	T_cell_receptor_signaling_path	Focal_adhesion	Intestinal_immune_network_for_	NF-kappa_B_signaling_pathway	Inflammatory_bowel_disease_IBD	Cytokine_cytokine_receptor_int	Ribosome
6.03229	6.03229	6.16582	6.64539	6.95905	8.80487	10.4143	11.5129	23.0877
Platelet_activation	Focal_adhesion	Regulation_of_cytoskeleton	Estrogen_signaling_pathway	Ribosome
4.68855	4.87961	5.7446	11.8006	18.4615

[truncated: 23 more sheets: fig 3c-1, fig3c-2, fig3c-3, fig 4a, fig 4b, fig 4d, fig 5a, Fig. 5B, fig 5f, fig 6b-left, fig 6b-right, fig 6e, fig 7a, fig 7b, fig 8a, fig 8c, fig 8d, fig 8e, fig 8f, fig 9a …]
